# Supplementary material for: Identifying biotic interactions which drive the spatial distribution of a mosquito community
Source: Parasit Vectors. 2015 Jul 14;8:367. doi: 10.1186/s13071-015-0915-1 (PMC4502600; doi:10.1186/s13071-015-0915-1)
Supplement: Additional file 2 — R script to reproduce analysis and recreate figures in this manuscript. [file 13071_2015_915_MOESM2_ESM.zip]

Archive with 1 entries (1 files):
- analysis_script.R
