# Supplementary material for: Identifying biotic interactions which drive the spatial distribution of a mosquito community
Source: Parasit Vectors. 2015 Jul 14;8:367. doi: 10.1186/s13071-015-0915-1 (PMC4502600; doi:10.1186/s13071-015-0915-1)
Supplement: Additional file 2 — R script to reproduce analysis and recreate figures in this manuscript. [file 13071_2015_915_MOESM2_ESM.zip › analysis_script.R]

# R script for analysis of community data for the paper:
# Golding et al. (2015) Identifying biotic interactions which drive the
# spatial distribution of a mosquito community. Parasites & Vectors

#~~~~~~~~~~~~~~~~~~~~~~~~
# contents
# 1. housekeeping
# 2. dataset manipulation and diversity indices
## 3. principal components analysis
# 4. selection of environmental predictors
# 5. Bayesian multivariate binomial analysis
# 6. deviance partitioning and network plotting
# 7. testing for spatial autocorrelation in full model

#~~~~~~~~~~~~~~~~~~~~~~~~
# 1. housekeeping
rm(list = ls())

library(BayesComm)  # Bayesian multivariate binomial models
library(spdep)  # Moran's I test
library(ncf)  # semivariograms

# for plotting
library(igraph)  # networks
library(gridExtra) # ggplot layouts

#~~~~~~~~~~~~~~~~~~~~~~~~
# 2. dataset manipulation and diversity indices

# load data
dat <- read.csv("mosquito_data.csv")
# create dummy variables - BC doesn't work with factor(.)
# for dipping round (2 as contrast)
aug10 <- as.numeric(dat$dipping_round == 3)
jul11 <- as.numeric(dat$dipping_round == 5)
aug11 <- as.numeric(dat$dipping_round == 6)

# and site (Elmley as contrast)
cliffe <- as.numeric(dat$field_site == "C")

# and add these into a matrix to use as conditioning variables in the modelling
conditioning <- cbind(aug10, jul11, aug11, cliffe)
# convert fauna to presence/absence
fauna <- as.matrix(ifelse(dat[, 7:22] > 0, 1, 0))

preds <- as.matrix(dat[, 23:35])
preds[, 1:4] <- scale(preds[, 1:4])

#~~~~~~~~~~~~~~~~~~~~~~~~
# 4. selection of environmental predictors

# create a new dataframe with PC values and round/site factors
df <- data.frame(preds, dat$dipping_round, dat$field_site)

# run forward stepwise selection across all covariates for each species
# select the model that gives the lowest AIC and tabulate which were selected

#create matrix of results (whether PC was selected)
res <- matrix(0, ncol(fauna), ncol(preds))
colnames(res) <- colnames(preds)
rownames(res) <- colnames(fauna)

# an empty list for the selected models
mods <- list()

# run the selection and record results for each species
for (i in 1:ncol(fauna)) {
  # starting model (forces in round and site)
  mlow <- glm(fauna[, i] ~ factor(dat.dipping_round) + factor(dat.field_site),
              data = df, family = binomial(link = "probit"))
  # potential final model (includes all PCs)
  mup <- glm(fauna[, i] ~ factor(dat.dipping_round) + factor(dat.field_site) + .,
             data = df, family = binomial(link = "probit"))
  # run model selection
  s <- step(mlow, formula(mup), direction = "forward")
  # add selected model to the list
  mods <- c(mods, list(s))
  # get the names of the selected coefficients and update the results matrix
  sel <- names(s$coefficients)
  ind <- (1:length(sel))[-grep('\\(', sel)]
  #  ind <- which(substring(sel, 1, 4) == "Comp")
  #   nos <- as.numeric(substring(sel[ind], 6, 7))
  res[i, sel[ind]] <- 1
  #   res[i, nos] <- 1
}

# matrix indicating whether a variable was selected
res

# number of times each component was selected for a species:
# sort(colSums(res), decreasing = TRUE)

# create a list of the components to use for each species in the modelling
covlist <- apply(res, 1, function(x) which(as.logical(x)))

# # ~~~~~~~~~~~~~~~~~~~~~~~~
# # 5. Bayesian multivariate binomial analysis
# 
# # set the number of iterations, how many to discard
# # and how much to thin the resulting chains
iterations <- 11000
burnin = 1000
thin = 10

# now run the models!
# (warning: the following take several minutes to run
# and can be quite memory-intensive, hence the thinning)

# null model (ignores X, but we include it for consistency)
system.time(
	null <- BC(Y = fauna, X = preds, model = "null",
		covlist = covlist,
    condition = conditioning,
		its = iterations, burn = burnin, thin = thin)
	)

# check convergence
plot(null, 'B$Culex_modestus')

# community model
system.time(
	comm <- BC(Y = fauna, X = preds, model = "community",
		covlist = covlist,
    condition = conditioning,
		its = iterations, burn = burnin, thin = thin)
	)
# check convergence
plot(comm, 'B$Culex_modestus')
plot(comm, 'R')

# environment model
system.time(
	env <- BC(Y = fauna, X = preds, model = "environment",
    covlist = covlist,
    condition = conditioning,
		its = iterations, burn = burnin, thin = thin)
	)
plot(env, 'B$Culex_modestus')


# full model
system.time(
  full <- BC(Y = fauna, X = preds, model = "full",
             covlist = covlist,
             condition = conditioning,
             its = iterations, burn = burnin, thin = thin)
)
# 
# check convergence
par(mar = c(5, 4, 4, 2) + 0.1)
plot(full, 'B$Culex_modestus')
plot(full, 'R')

# ~~~~~~~~~~~~
# clustering of raw co-occurrence data
fauna.labels <- c(expression(bolditalic("Cx. pipiens")~bold(" s.l.")),
                  bquote(bolditalic("Cx. modestus")),
                  bquote(bolditalic("Cs. annulata")),
                  bquote(bolditalic("An. maculipennis")~bold("s.l.")),
                  bquote("water boatmen "(italic("Corixidae"))),
                  bquote("diving beetles " (italic("Dysticidae"))),
                  bquote("damselfly larvae " (italic("Zygoptera"))),
                  bquote("swimming beetles " (italic("Haliplidae"))),
                  bquote("ditch shrimp " (italic("Palaemonetes"))),
                  bquote("amphipods " (italic("Gammaridae"))),
                  bquote("beetle larvae " (italic("Coleoptera"))),
                  bquote("dragonfly larvae " (italic("Anisoptera"))),
                  bquote("mayfly larvae " (italic("Ephemeroptera"))),
                  bquote("newts " (italic("Pleurodelinae"))),
                  bquote("fish " (italic("Pisces"))),
                  bquote("saucer bugs " (italic("Ilyocoris"))))

# dissimilarity = 1 - empirical correlation
# 0 = perfect positive correlation
# 1 = random association
# 2 = perfect negative correlation
fauna.dist <- as.dist(1 - cor(fauna))#[which(rowSums(fauna) > 0),]))
fauna.clus <- hclust(fauna.dist, method = "average")  #hierarchical clustering of species using average agglomeration 	
fauna.clus$labels <- fauna.labels
fauna.dend <- as.dendrogram(fauna.clus, hang = 0.1)

pdf('fig2.pdf', width = 6, height = 7)
par(lend = 2, mar = c(4, 2, 2, 2))
plot(fauna.dend, horiz = T, yaxt = 'n', dLeaf = -0.05,
     edgePar = list(lwd = 1.5, col = rgb(0.5, 0.5, 0.5)), nodePar = list(pch = NA, cex.lab = 2))
axis(1, at = c(0.9, 0.8), labels = c("", ""), col = rgb(0.3, 0.3, 0.3), tcl = -0.2)
text(0.85, -0.6, 0.1, xpd = NA, col = rgb(0.3, 0.3, 0.3), lwd = 1.5)
dev.off()

# ~~~~~~~~~~~~~~~~~~~~~~~~~~~~~~~
# effect sizes for environmental predictors
# predictors are standardised, so coefficients are independent of
# measurement units

# get estimates

# get species names
names <- colnames(fauna)[1:4]#[c(3, 1, 4, 2)]

lis = list()  # empty list to fill with dataframes
is.continuous <- function(x) x %in% c('depth', 'salinity', 'ORP', 'temperature')

for (name in names) {
  # extract the appropriate chains
  ref <- paste('B$', name, sep = "")
  s <- summary(full, ref)
  # index to remove intercept and conditioning variables
  ind <- which(! rownames(s$statistics) %in% c("intercept", colnames(conditioning)))
  vals <- cbind(s$statistics[ind, 1], s$quantiles[ind, c(1, 5)])
  # sort out and tidy up covariate names
  labels <- unique(rownames(vals))
  foo <- function(x) strsplit(x, "__")[[1]][1]
  labels <- unlist(lapply(labels, foo))
  labels <- gsub("_", "\n", labels)
  
  labels <- gsub("axis.", "axis ", labels)
  
  # shorten some labels
  if(any(labels == 'oxidation\nreduction\npotential')) {
    labels[labels == 'oxidation\nreduction\npotential'] <- 'ORP'
  }
  if(any(labels == 'filamentous\nalgae')) {
    labels[labels == 'filamentous\nalgae'] <- 'algae'
  }
  if(any(labels == 'emergent\ngrass')) {
    labels[labels == 'emergent\ngrass'] <- 'grass'
  }
  if(any(labels == 'rushes')) {
    labels[labels == 'rushes'] <- 'rush'
  }
  if(any(labels == 'bulrushes')) {
    labels[labels == 'bulrushes'] <- 'bulrush'
  }
  
  # order by greatest absolute effect size
  #o <- rev(order(abs(vals[, 1])))
  
  # order by increasing posterior prob. of 0 (or more extreme) effect
  o <- order(pnorm(0, abs(s$statistics[ind, 1]), s$statistics[ind, 2]))
  
  # and with continuous variables first
  cont <- is.continuous(labels[o])
  o <- o[c(which(cont), which (!cont))]
  
  # create a dataframe for this species
  df <- data.frame(cov = factor(labels, levels = labels[o]),
                   # poterior mean
                   mn = s$statistics[ind, 1],
                   # and 95% CIs
                   low = s$quantiles[ind, 1],
                   up = s$quantiles[ind, 5],
                   cont = is.continuous(labels[o]))  # hacky, how many continuous variables?
  # add it to the list
  lis = c(lis, list(df))
}

# function to produce forest plot
forest <- function(mn, upper, lower, x, xloc,
                   cols = c('dark grey', 'grey', 'black'), ...) {
  plot(mn ~ xloc, xaxt = 'n', pch = 16, cex.axis = 1.3,
       ylim = c(min(lower, -0.1), max(upper, 0.1)), ...)
  abline(h = 0, col = cols[1])
  for (i in 1:length(upper)) {
    lines(x = rep(xloc[i], 2), y = c(lower[i], upper[i]),
          lwd = 3, col = cols[2], lend = 1)
  } 
  points(mn ~ xloc, pch = 16, cex = 1.5)
  axis(1, xloc, labels = x, padj = 1, cex.axis = 1)
}


# get the maximum number of covariates for a species
K <- max(unlist(lapply(lis, function(x) nrow(x))))

# get maximum number of continuous variables
maxcont <- max(sapply(lis, function(x) sum(x$cont)))
# notcont <- max(sapply(lis, function(x) sum(!x$cont)))
# K <- cont + notcont
# K


# plotting colours
light <- rgb(0.8, 0.8, 0.8)
medium <- rgb(0.6, 0.6, 0.6)
dark <- rgb(0.4, 0.4, 0.4)

pdf("fig3.pdf", width = 16, height = 9)
par(mfrow = c(2, 2), mar = c(8, 6, 4, 2) + 0.1)

tidy_names <- c(expression(bolditalic("Culex pipiens")~bold(" s.l.")),
                expression(bolditalic("Culex modestus")),
                expression(bolditalic("Culiseta annulata")),
                expression(bolditalic("Anopheles maculipennis")~bold(" s.l.")))

for (i in 1:4) {
  df <- lis[[i]]
  n <- nrow(df)
  ncont <- max(which(df$cont))
  gap <- maxcont - ncont + 1
  x.loc <- 1:n
  if (n != ncont) {
    x.loc[(ncont + 1):n] <- x.loc[(ncont + 1):n] + gap
  }  
  forest(df$mn, df$up, df$low, df$cov, x.loc, xlab = '', ylab = 'Effect size',
         cols = c(dark, medium, light), xlim = c(0.5, K + 1.5), cex.lab = 2, cex.axis = 1.3)
  abline(v = maxcont + 1, col = dark, lty = 3, lwd = 2)
  box()
  title(main = tidy_names[i], cex.main = 2, line = 3)
  mtext('continuous variables', col = dark, adj = 0, line = 0.5, cex = 1.2)
  if (i != 3)  mtext('discrete variables', col = dark, adj = 1, line = 0.5, cex = 1.2)
}
dev.off()

#~~~~~~~~~~~~~~~~~~~~~~~~
# 6. deviance partitioning and network plotting

# deviance partitioning
dp <- devpart(null, env, comm, full)
dp[[1]]

# dev <- dp[[1]][, -c(2, 4)]
# dev <- cbind(dev, 1 - dev[, 2])
# dev[, 2] <- dev[, 2] - dev[, 1]
# barplot(t(dev)[, 1:4])

dev <- rbind(dp$environment[1, 1:4], dp$full[1, 1:4], dp$null[1, 1:4])
rownames(dev) <- c("env", "full", "null")
dev <- cbind(rowSums(dev), dev)
colnames(dev)[1] <- "Community"
expl <- dev
expl[1, ] <- (expl[3, ] - expl[1, ]) / expl[3, ] #  proportion explained by environment
expl[2, ] <- ((expl[3, ] - expl[2, ]) / expl[3, ]) - expl[1, ] #  proportion extra explained by full
expl[3, ] <- 1 - expl[1, ] - expl[2, ]  # unexplained

# proportion of EXPLAINED variance accounted for by interactions (~20%):
# expl[2, ] / (1 - expl[3, ])

#~~~~~~~~~~~~~~~~~~~~~~~~~~~~~~
# barplot figure:
# stacked barplot of deviance explained

# set up colours
ceh.green <- rgb(161, 216, 139, maxColorValue = 255)
ceh.blue <- rgb(56, 204, 215, maxColorValue = 255)
ceh.grey <- rgb(217, 217, 217, maxColorValue = 255)

blue <- rgb(0.5, 0.5, 0.8)


ceh.cols <- c(ceh.green, ceh.blue, ceh.grey)
thesis.cols <- c(ceh.green, blue, ceh.grey)
grey.cols <- c(medium, dark, light)
colnames(expl) <- gsub("_", "\n", colnames(expl))

# plot bars
pdf('fig4.pdf', width = 12, height = 8)
par(mfrow = c(1, 1), mar = c(10, 4, 4, 2) + 0.1)
barplot(as.matrix(expl),
        axes = F,
        xaxt = 'n',
        ylab = 'Spatial variation explained',
        col = thesis.cols,
        border = NA,
        space = c(0, 0.5, 0.1, 0.1, 0.1),
        cex.names = 1,
        cex.lab = 1.5,
        yaxp = c(0, 1, 2),
        mgp = c(2, 1, 0))

axis(2, c(0, 1), labels = c(0, 100), cex.axis = 1.2)
axis(1, 0.5, lty = 0, labels = colnames(expl)[1], cex.axis = 1.3)

tidy_names <- c("Community",
                expression(italic("Culex\npipiens")~" s.l."),
                expression(italic("Culex\nmodestus")),
                expression(italic("Culiseta\nannulata")),
                expression(italic("Anopheles\nmaculipennis")~" s.l."))

for (i in 2:5) {
  axis(1, i + 0.1 * (i - 2), lty = 0, line = 0, padj = 1,
       labels = tidy_names[i], cex.axis = 1.3)
}

# get positions for labels (percentages)
xpos <- c(0, 1.5, 2.6, 3.7, 4.8)
b <- apply(expl, 2, cumsum)
b[2, ] <- b[2, ] + 0.1
labs <- round(expl * 100)

# add labels
for (i in 1:ncol(expl)) {
  text(xpos[i] + 0.05, b[, i] - 0.05, labs[, i],
       adj = c(0, 0.5), cex = 1.5,
       col = 'black')
}

rect(0, -0.2, 0.3, -0.3, lty = 0, col = thesis.cols[1], xpd = NA)
text(0.5, -0.26, 'environment only', xpd = NA, cex = 1.5, adj = 0)
rect(2, -0.2, 2.3, -0.3, lty = 0, col = thesis.cols[2], xpd = NA)
text(2.5, -0.26, 'full model', xpd = NA, cex = 1.5, adj = 0)
rect(4, -0.2, 4.3, -0.3, lty = 0, col = thesis.cols[3], xpd = NA)
text(4.5, -0.26, 'unexplained', xpd = NA, cex = 1.5, adj = 0)

dev.off()

#~~~~~~~~~~~~~~~~~~~~~~~~
# network figure:

labs <- c(expression(bolditalic("Cx. pipiens")~bold(" s.l.")),
                  bquote(bolditalic("Cx. modestus")),
                  bquote(bolditalic("Cs. annulata")),
                  bquote(bolditalic("An. maculipennis")~bold(" s.l.")),
                  "water boatmen",
                  "diving beetles",
                  "damselfly larvae",
                  "swimming beetles",
                  "ditch shrimp",
                  "amphipods",
                  "beetle larvae",
                  "dragonfly larvae",
                  "mayfly larvae",
                  "newts",
                  "fish",
                  "saucer bugs")
# labs <- lapply(strsplit(colnames(fauna), "__"), function(x) x[[1]])
# labs <- gsub("_", "\n", labs)
# 
# labs[1] <- expression(italic("Culex\npipiens"))
# labs[2] <- expression(italic("Culex\nmodestus"))
# labs[3] <- expression(italic("Culiseta\nannulata"))
# labs[4] <- expression(italic("Anopheles\natroparvus"))

psig <- 0.05  # for posteriors
cutoff <- 0.0  # for empirical estimates

# community-only model
comm.sry <- summary(mcmc(comm$trace$R))
comm.coef <- comm.sry$statistics[, 1]  # posterior means
comm.pval <- pnorm(0, abs(comm.sry[[1]][, 1]), comm.sry[[1]][, 2])
comm.sig <- comm.pval < psig & abs(comm.coef) > cutoff # sign(comm.sry$quantiles[, 1]) == sign(comm.sry$quantiles[, 5])
comm.coef <- ifelse(comm.sig, comm.coef, 0)
comm.cormat <- matrix(0, length(labs), length(labs)) 
colnames(comm.cormat) <- rownames(comm.cormat) <- labs
comm.cormat[upper.tri(comm.cormat)] <- comm.coef
comm.cormat <- t(comm.cormat)
comm.cormat[upper.tri(comm.cormat)] <- comm.coef
diag(comm.cormat) <- comm.cormat[upper.tri(comm.cormat)] <- 0
comm.net <- graph.adjacency(comm.cormat, weighted = T, mode = "lower")
E(comm.net)$color <- ifelse(E(comm.net)$weight > 0,
                            thesis.cols[1],
                            thesis.cols[2])
E(comm.net)$width <- 30 * abs(E(comm.net)$weight)
V(comm.net)$label <- labs
V(comm.net)$size <- 5
V(comm.net)$color <- "grey"
V(comm.net)[1:4]$color <- colours()[180]

# full model
full.sry <- summary(mcmc(full$trace$R))
full.coef <- full.sry$statistics[, 1]  # posterior means
full.pval <- pnorm(0, abs(full.sry[[1]][, 1]), full.sry[[1]][, 2])
full.sig <- full.pval < psig  & abs(full.coef) > cutoff  # sign(full.sry$quantiles[, 1]) == sign(full.sry$quantiles[, 5])
full.coef <- ifelse(full.sig, full.coef, 0)
full.cormat <- matrix(0, length(labs), length(labs)) 
colnames(full.cormat) <- rownames(full.cormat) <- labs
full.cormat[upper.tri(full.cormat)] <- full.coef
full.cormat <- t(full.cormat)
full.cormat[upper.tri(full.cormat)] <- full.coef
diag(full.cormat) <- full.cormat[upper.tri(full.cormat)] <- 0
full.net <- graph.adjacency(full.cormat, weighted = T, mode = "lower")
E(full.net)$color <- ifelse(E(full.net)$weight > 0,
                            thesis.cols[1],
                            thesis.cols[2])
E(full.net)$width <- 15 * abs(E(full.net)$weight)
V(full.net)$label <- labs
V(full.net)$size <- 5
V(full.net)$color <- "grey"
V(full.net)[1:4]$color <- colours()[180]

circle.labs <- function (n) {
  -seq(0, 2 * pi, length.out = n + 1)[-(n + 1)] %% (2 * pi)
}

lab.lout <- circle.labs(ncol(fauna)) #+ c(0.1 + (1:4) / 10, rep(0, ncol(fauna) - 4))
dists <- 0.6 * (1 + abs(sin(seq(pi / 2, 2.5 * pi, len = ncol(fauna) + 1)))[-(ncol(fauna) + 1)])
dists[dists < 0.7] <- dists[dists < 0.7] + 0.5
dists[1:4] <- dists[1:4] - 0.1
lout <- layout.circle


# plot figure 2
pdf("fig5.pdf", width = 20, height = 10)

par(mfrow = c(1, 2), mar = c(8, 10, 6, 10))

# plot community only model
plot(comm.net,
     layout = lout,
     vertex.label.cex = 1.3,
     vertex.label.family = 'sans',
     vertex.label.degree=lab.lout,
     vertex.label.dist = dists,
     vertex.label.color = "black")

# make sure -ves are on top
E(comm.net)$color <- ifelse(sign(E(comm.net)$weight) == -1, E(comm.net)$color, NA)
plot(comm.net,
     layout = lout,
     vertex.label.cex = 1.3,
     vertex.label.family = 'sans',
     vertex.label.degree=lab.lout,
     vertex.label.dist = dists,
     vertex.label.color = "black",
     add = T)

text(-1.2, 1.4, "a", cex = 3)

# plot full model
plot(full.net,
     layout = lout,
     vertex.label.cex = 1.3,
     vertex.label.family = 'sans',
     vertex.label.degree = lab.lout,
     vertex.label.dist = dists,
     vertex.label.color = "black")

E(full.net)$color <- ifelse(sign(E(full.net)$weight) == -1, E(full.net)$color, NA)
plot(full.net,
     layout = lout,
     vertex.label.cex = 1.3,
     vertex.label.family = 'sans',
     vertex.label.degree=lab.lout,
     vertex.label.dist = dists,
     vertex.label.color = "black",
     add = T)
text(-1.2, 1.4, "b", cex = 3)

par(xpd = NA)  # allows the legend to be pltted over the previous plot area
# add a legend for edge widths
cor <- c(0.1, 0.2, 0.3)
legend(-1.8, -1.3, paste(cor[1:3]), lty = 1,
       lwd = 30 * cor[1:3], col = dark,
       box.col = dark, title = "absolute correlation",
       cex = 1.5, horiz = T, xjust = 0.5)

dev.off()


# ~~~~~~~~~~~~~~~~~~~~~~~~~
# generate grid plots

covarGrid <- function(means, sds, labs, covars, maxcoef, size = NULL) {
  
  darkgrey <- rgb(0.2, 0.2, 0.45)#rgb(0.3, 0.3, 0.3)
  lightgrey <- rgb(0.15, 0.4, 0.15)#rgb(0.6, 0.6, 0.6)
  grey <- rgb(0.4, 0.4, 0.4)
  
  nsp <- nrow(means)
  ncov <- ncol(means)

  plot.new()
  rect(0, 0, 1, 1, border = NA, col = rgb(0.95, 0.95, 0.95))
  v <- seq(0, 1, len = ncov + 1)
  h <- seq(0, 1, len = nsp + 1)
  sapply(v, function(x) lines(rep(x, 2), c(0, 1), col = 'white', lwd = 1.6))
  sapply(h, function(x) lines(c(0, 1), rep(x, 2), col = 'white', lwd = 1.6))
  
  for(i in 1:nsp) {
    for(j in 1:ncov) {
      if(!is.na(means[i, j])){
        coef <- round(means[i, j], 2)
        sd <- round(sds[i, j], 2)
        text((j - 0.5) / ncov, 1 - (i - 0.5) / nsp,
             paste(coef, '\n(', sd, ')', sep = ''),
             cex = ifelse(is.null(size), 0.5 + abs(coef) / (5 * maxcoef), size),
             col = ifelse(coef >= 0,  lightgrey, darkgrey))
      }
    }
  }
  
  for(i in 1:ncov) text((1:ncov - 0.5) / ncov, 1 + 0.05, covars, xpd = NA, srt = 60, adj = 0)
  for(i in 1:nsp) text(- 0.01, 1 - (1:nsp - 0.5) / nsp, labs, xpd = NA, adj = 1)
}

covars <- c("intercept",
            "depth",
            "temperature",
            "ORP",
            "salinity",
            expression(atop("water crowfoot", (italic("Ranunculus")))),
            bquote(atop("rushes", (italic(Juncus/Scirpus)))),
            "filamentous algae",
            "emergent grass",
            bquote(atop("ivy-leafed duckweed", (italic("Lemna trisulca")))),
            bquote("bulrushes "(italic(Typha))),
            bquote("reeds "(italic(Phragmites))),
            bquote("marestail "(italic(Hippuris))),
            bquote(atop("common duckweed", (italic("Lemna minor")))),
            "August 2010",
            "July 2011",      
            "August 2011",
            "Cliffe marshes")


spec <- names(full$call$covlist)
full.coefs <- sapply(spec, function(name) {
  summary(full, chain = paste('B$', name, sep = ''))[[1]][, 1:2]
})
full.means <- full.sds <- matrix(NA, length(spec), length(covars))
# rownames(means) <- rownames(means) <- labs
# colnames(means) <- colnames(means) <- covars
for(i in 1:length(spec)) {
  full.means[i, full$call$covlist[[i]]] <- full.coefs[[spec[i]]][, 1]
  full.sds[i, full$call$covlist[[i]]] <- full.coefs[[spec[i]]][, 2]
}

env.coefs <- sapply(spec, function(name) {
  summary(env, chain = paste('B$', name, sep = ''))[[1]][, 1:2]
})
env.means <- env.sds <- matrix(NA, length(spec), length(covars))
# rownames(means) <- rownames(means) <- labs
# colnames(means) <- colnames(means) <- covars
for(i in 1:length(spec)) {
  env.means[i, env$call$covlist[[i]]] <- env.coefs[[spec[i]]][, 1]
  env.sds[i, env$call$covlist[[i]]] <- env.coefs[[spec[i]]][, 2]
}

# maximum absolute coefficient in both
maxcoef <- max(abs(full.means), abs(env.means), na.rm = TRUE)

pdf('regr.pdf', width = 12, height = 15)
par(mfrow = c(2, 1), mar = c(1, 6, 1, 1), oma = c(2, 0, 8, 2))

covarGrid(env.means, env.sds, labs, covars, maxcoef, size = 0.7)
text(-0.08, 1.15, 'a', xpd = NA, cex = 2)

covarGrid(full.means, full.sds, labs, '', maxcoef, size = 0.7)
text(-0.08, 1.08, 'b', xpd = NA, cex = 2)

dev.off()


# two correlation matrices

corGrid <- function(species, cors, sds, R2s, offset = 0.05, size = c(NULL, NULL)) {
  
  darkgrey <- rgb(0.2, 0.2, 0.45)#rgb(0.3, 0.3, 0.3)
  lightgrey <- rgb(0.15, 0.4, 0.15)#rgb(0.6, 0.6, 0.6)
  grey <- rgb(0.4, 0.4, 0.4)
  
  n <- length(species)
  plot.new()
  rect(0, 0, 1, 1, border = NA, col = rgb(0.95, 0.95, 0.95))
  line <- seq(0, 1, len = n + 1)
  sapply(line, function(x) lines(rep(x, 2), c(0, 1), col = 'white', lwd = 1.6))
  sapply(line, function(x) lines(c(0, 1), rep(x, 2), col = 'white', lwd = 1.6))
  it <- 0
  for(i in 2:n) {
    for(j in 1:(i - 1)) {
      it <- it + 1
      cor <- round(cors[it], 2)
      sd <- round(sds[it], 2)
      text((i - 0.5) / n, 1 - (j - 0.5) / n, cor,
           cex = ifelse(is.null(size[1]), 0.8 + abs(cor) / 2, size[1]),
           col = ifelse(cor >= 0, lightgrey, darkgrey))
      text((j - 0.5) / n, 1 - (i - 0.5) / n, sd, col = lightgrey,
           cex = ifelse(is.null(size[1]), 0.8 + sd/ (3 * max(sds)), size[1]),
           )
    }
  }
  for(i in 1:n) {
    text((i - 0.5)/n, 1 + offset, species[i], xpd = NA, srt = 60, adj = 0)
    text(0 - offset, 1 - (i - 0.5)/n, species[i], xpd = NA, adj = 1)
    R2 <- round(100 * R2s[i])
    text((i - 0.5) / n, 1 - (i - 0.5) / n, paste(R2, '%', sep = ''),
         cex = ifelse(is.null(size[2]), 0.8 + R2 / 200, size[2]))
  }
}

# dev <- rbind(dp$environment[1, ], dp$full[1, ], dp$null[1, 1:4])
# rownames(dev) <- c("env", "full", "null")
# dev <- cbind(rowSums(dev), dev)
# colnames(dev)[1] <- "Community"
# expl <- dev
# expl[1, ] <- (expl[3, ] - expl[1, ]) / expl[3, ] #  proportion explained by environment
# expl[2, ] <- ((expl[3, ] - expl[2, ]) / expl[3, ]) - expl[1, ] #  proportion extra explained by full
# expl[3, ] <- 1 - expl[1, ] - expl[2, ]  # unexplained

comm.cors <- comm.sry[[1]][, 1]
comm.sds <- comm.sry[[1]][, 2]
comm.R2s <- pmax((dp$null[1, ] - dp$community[1, ]) / dp$null[1, ], 0)

full.cors <- full.sry[[1]][, 1]
full.sds <- full.sry[[1]][, 2]
full.R2s <- pmax((dp$null[1, ] - dp$full[1, ]) / dp$null[1, ], 0)


size <- 0.9
pdf('corr.pdf', width = 20, height = 9.5)
par(mfrow = c(1, 2), mar = c(2, 8, 8, 2), oma = c(2, 0, 0, 2))

corGrid(labs, comm.cors, comm.sds, comm.R2s, size = c(size, 1))
text(-0.15, 1.15, 'a', xpd = NA, adj = 0, cex = 2)
corGrid(labs, full.cors, full.sds, full.R2s, size = c(size, 1))
text(-0.15, 1.15, 'b', xpd = NA, adj = 0, cex = 2)
dev.off()

# compare DICs
full.dic <- DIC(full)
comm.dic <- DIC(comm)
env.dic <- DIC(env)
null.dic <- DIC(null)
full.dic
comm.dic
env.dic
null.dic

# see which coefficients have changed
corGrid(labs, abs(full.cors) - abs(comm.cors), full.sds - comm.sds, full.R2s)

mean(ifelse(comm.cors > 0, 1, 0))
mean(ifelse(full.cors > 0, 1, 0))

mean(ifelse((abs(full.cors) - abs(comm.cors)) < 0, 1, 0))
# 66% headed to more negative correlation

x <- diag(16)
x[upper.tri(x)] <- full.cors
colnames(x) <- rownames(x) <- labs
hist(x[1:4, -(1:4)], xlim = c(-1, 1), col = 'grey', breaks = 20)
mos <- x[1:4, -(1)]
mean(mos > 0)
# #~~~~~~~~~~~~~~~~~~~~~~~~

# # 7. testing for spatial autocorrelation in full model
# 
# # Finally we examine the residuals of the full model to make sure
# # there's no systematic violation of independence, since it's possible
# # that there is spatial autocorrelation in the distribution that isn't
# # explained by the factors so far considered. We first run multiple Moran's
# # I tests on subsets of the data as a preliminary screening. Moran's I is very
# # sensitive, so a significant result here doesn't necessarily indicate coherent
# # or biologically meaningful autocorrelation. Due to the multiple testing
# # procedure, p-values are not reliable as statistical tests, but are used
# # as a criterion for further examination.
# 
# # get residuals of full model
# # using mean of posterior predicted probability of presence
# # residuals <- function (object, ...) {
# # 	object$call$Y - apply(pnorm(object$trace$z), c(2, 3), mean)
# # }
# 
# res <- residuals(full)
# 
# # run a Moran's I individually for each dipping round and
# # field site combination (12 sets) as a preliminary test.
# 
# # need to split Elmley dipsites in two
# 
# # plot(dat$longitude[which(dat$field_site = "E")], dat$latitude[which(dat$field_site = "E")])
# 
# area <- ifelse(substring(dat$dip_site, 1, 1) == "C",
#                "C",
#                ifelse(as.numeric(substring(dat$dip_site, 2, 4)) > 75,
#                       "E2",
#                       "E1"
#                )
# ) 
# 
# # plot(dat$longitude, dat$latitude, type = 'n', xlim = c(0.75, 0.85), ylim = c(51.37, 51.39))
# # text(dat$longitude, dat$latitude, labels = paste(area))
# 
# # convert coordinates from decimal degrees to meters (roughly)
# coords <- cbind(dat$longitude * 67237.1144, dat$latitude * 115210.2801)
# 
# species <- colnames(fauna)
# sites <- c("C", "E1", "E2")
# rounds <- c(2, 3, 5, 6)
# 
# nsp <- length(species)
# ns <- length(sites)
# nr <- length(rounds)
# 
# p <- I <- array(NA, dim = c(nsp, ns, nr))
# 
# for(i in 1:nsp) {
#   for (j in 1:ns) {
#     for (k in 1:nr) {
#       # get the residuals      
#       ind <- which(area == sites[j] & dat$dipping_round == rounds[k])
#       resids <- res[ind, i]
#       
#       # run  Moran's I
#       XY.lw<-nb2listw(tri2nb(coords[ind, ])) #coerce into correct format
#       m <- moran.test(resids, XY.lw)
#       p[i, j, k] <- m$p.value
#       I[i, j, k] <- m$statistic
#     }
#   }
# }
# 
# # get those which are 'significant' (due to multopl
# sig <- p < 0.05
# 
# # create correlograms for 'significant' sets
# # (warning: this takes several minutes to run since there
# #   are 100 bootstraps for each correlogram)
# 
# start <- Sys.time()
# lis <- list()
# 
# # for each species
# for (i in 1:nsp) {
#   ind <- which(sig[i, , ] == 1, arr = T)
#   npos <- length(ind[, 1])
#   corlis <- list()
#   
#   # for each 'positive' fieldsite/dipping round combination
#   for (j in 1:npos) {
#     s <- sites[ind[j, 1]]
#     r <- rounds[ind[j, 1]]
#     indx <- which(area == s & dat$dipping_round == r)
#     
#     # make a correlogram and add it to the list
#     # using 100 permutations for bootstrapped CIs
#     corr <- spline.correlog(x = coords[indx, 1],
#                             y = coords[indx, 2],
#                             z = res[, i][indx], resamp = 100)
#     corlis[paste(s, r, sep = ".")] <- list(corr)
#   }
#   lis <- c(lis, list(corlis))
# }
# time <- Sys.time() - start
# time
# 
# # plot and save these into a folder named correls
# dir.create("correls")
# outdir <- paste(getwd(), "/correls/", sep = "")
# 
# # for each species
# for (i in 1:nsp) {
#   png(paste(outdir, species[i], ".png", sep = ""))
#   clis <- lis[[i]]
#   nplot <- length(clis)
#   par(mfrow = c(nplot, 1), mar = c(5, 6, 4, 2))
#   # for each plot
#   for (j in 1:nplot) {
#     plot(clis[[j]])
#     mtext(paste(colnames(fauna)[i], names(clis)[j]), 3, 1)
#   }
#   dev.off()
# }
# 
# # Now we can visually inspect the correlograms.
# # There's no sign of systematic spatial bias in the residuals so
# #  there'd be little to gain from explicitly modelling a spatial effect.
